# Supplementary material for: The Effects of Vitamin D Replacement with a High-Dose Treat-to-Goal Strategy
Source: Nutrients. 2026 Feb 1;18(3):477. doi: 10.3390/nu18030477 (PMC12899947; doi:10.3390/nu18030477)
Supplement: Supplementary file 1 [file nutrients-18-00477-s001.zip]

Archive with 1 entries (1 files):
- nutrients-4060825-supplementary.pdf
